# Supplementary material for: Integrated mRNA and miRNA Transcriptomic Analyses Reveals Divergent Mechanisms of Sunitinib Resistance in Clear Cell Renal Cell Carcinoma (ccRCC)
Source: Cancers (Basel). 2021 Aug 31;13(17):4401. doi: 10.3390/cancers13174401 (PMC8430814; doi:10.3390/cancers13174401)
Supplement: Supplementary file 1 [file cancers-13-04401-s001.zip]

Archive with 1 entries (1 files):
- cancers-1345736-supplementary.pdf
